# Supplementary material for: Sizing up competition with strigolactones: the case of pea plants
Source: Plant Signal Behav. 2025 May 19;20(1):2506556. doi: 10.1080/15592324.2025.2506556 (PMC12091921; doi:10.1080/15592324.2025.2506556)
Supplement: Supplemental Material [file KPSB_A_2506556_SM7876.zip]

Archive with 12 entries (11 files):
- Videos for Supplementary/
- Videos for Supplementary/figure 1.jpeg
- Videos for Supplementary/figure 2.jpeg
- Videos for Supplementary/figure 3 .png
- Videos for Supplementary/figure 4.png
- Videos for Supplementary/figure 5.jpeg
- Videos for Supplementary/INDIVIDUAL RMS1.zip
- Videos for Supplementary/INDIVIDUAL RMS3.zip
- Videos for Supplementary/INDIVIDUAL WT L77.zip
- Videos for Supplementary/INDIVIDUAL WT Torsdag.zip
- Videos for Supplementary/SOCIAL_WT L77_RMS1.zip
- Videos for Supplementary/SOCIAL_WT TORSDAG_RMS3.zip
